# Supplementary material for: Advanced 3D “Modeling” and “Printing” for the Surgical Planning of a Successful Case of Thoraco-Omphalopagus Conjoined Twins Separation
Source: Front Physiol. 2020 Nov 13;11:566766. doi: 10.3389/fphys.2020.566766 (PMC7691583; doi:10.3389/fphys.2020.566766)
Supplement: Supplementary Table 1 — Detailed description of the 3D segmentation and post-processing anatomical models with different software (Mimics v.21, 3-Matica v.21, and MeshMixer vers. 3.5). [file Table_1.XLSX]

## Sheet: Foglio1
	Mimics Software						3-Matic Software	MeshMixer Software
Anatomical Part	Images Source	Images Filters	3D Segmentation Algorithm	Specific Mimics Tools	Specific Mimics Modules	Mimics Smooth Tool	Post Processing Tools	Post Processing Tools
							Multiple Substraction and Union Boolean Operations
Epatic and Portal Veins	CT (Venous Phase)	Binomial Blur with 1 N. of Iterations	Semi-automatic Thresholding	Manual Editing with Multiple Slice Editing Tool	No	Smooth Factor: 0,5. Iterations: 1		Inspector
Epatic Arteries	CT (Arterious Phase)	No	Semi-automatic Thresholding	Manual Editing with Multiple Slice Editing Tool	No	Smooth Factor: 0,5. Iterations: 1		Inspector
Epatic Parenchyma	CT	No	Semi-automatic Thresholding	Manual Editing with Multiple Slice Editing Tool	No	Smooth Factor: 0,5. Iterations: 1		Inspector
Heart	CT	No	Full-automatic Thresholding	Manual Editing with Multiple Slice Editing Tool	CT Heart Module	No		Make To Solid Section Plane Separate Shell Offset for vessels thickness Smoothing with: - "Shape Preserving" - Smooth Factor = 0,7"
Mammary Arteries	CT	No	Manual Segmentation	Manual Editing with Multiple Slice Editing Tool	No	Smooth Factor: 0,5. Iterations: 1		Inspector
Airways	CT	No	Full-automatic Thresholding	No	Pulmonary Module	No		Inspector Make Solid
Lungs	CT	No	Semi-automatic Thresholding	Manual Editing with Multiple Slice Editing Tool	No	No		Inspector Separate Shells
Rib Cage Bone	CT	No	Semi-automatic Thresholding	Manual editing with Multiple Selice Editing Tool	No	Smooth Factor: 1. Iterations: 1		Inspector Make Solid Fixing Pin Design Separate Shells
Spine Bones	CT	No	Semi-automatic Thresholding	Manual editing with Multiple Selice Editing Tool	No	Smooth Factor: 1. Iterations: 1		Inspector Make Solid Fixing Pin Design Separate Shells
Skin	CT	No	Full-Automatic Thresholding	No	No	No		Inspector Make Solid Separate Shells Section Plane Smoothing with: - "Shape Preserving" - Smooth Factor = 0,8"
